# Supplementary material for: The Selective Transport of Ions in Charged Nanopore with Combined Multi-Physics Fields
Source: Materials (Basel). 2021 Nov 19;14(22):7012. doi: 10.3390/ma14227012 (PMC8622219; doi:10.3390/ma14227012)
Supplement: Supplementary file 1 [file materials-14-07012-s001.zip]

Archive with 1 entries (1 files):
- materials-1421331-SM.pdf
